# Supplementary material for: Solvothermal Fabrication of Mesoporous Pd Nano-Corals at Mild Temperature for Alkaline Hydrogen Evolution Reaction
Source: Nanomaterials (Basel). 2024 May 17;14(10):876. doi: 10.3390/nano14100876 (PMC11123806; doi:10.3390/nano14100876)
Supplement: Supplementary file 1 [file nanomaterials-14-00876-s001.zip]

Archive with 1 entries (1 files):
- nanomaterials-3005306-supplementary.pdf
